# Supplementary material for: Genotyping Analysis of Cryptococcus deuterogattii and Correlation with Virulence Factors and Antifungal Susceptibility by the Clinical and Laboratory Standards Institute and the European Committee on Antifungal Susceptibility Testing Methods
Source: J Fungi (Basel). 2023 Aug 31;9(9):889. doi: 10.3390/jof9090889 (PMC10532325; doi:10.3390/jof9090889)
Supplement: Supplementary file 1 [file jof-09-00889-s001.zip › Table S1_Andrade-Silva et al., 2023.xls]

## Sheet: Plan 1
Strain	Pop	Other numbers	Sequence Type	Molecular Type	Year of isolation	Gender	Source	Age	Place of birth/procedence/State	Outcome	Underlying Disease	Hemolytic activity	Phospholipases	Proteases	Gelatin hydrolysis	Urease	Melanin production	Itraconazole (E)	Amphotercin B (C)	Ketoconazole (C)	Voriconazole (C)	Fluconazole (C)	Itraconazole (E)	Amphotercin B (E)	Ketoconazole (E)	Voriconazole (E)	Fluconazole (E)	CAP59	GenBank number	GPD1	GenBank number	IGS1	GenBank number	LAC1	GenBank number	PLB1	GenBank number	SOD1	GenBank number	URA5	GenBank number
G1	Pop2		337	VGII	2008	F	BAL	35	TM/Uberaba/ Uberaba/Minas Gerais	Death a	Renal transplant	0.54	0.6	1	1	1.09	0.74	0.03	0.03	0.03	0.03	16	0.03	0.06	0.03	0.03	32	4	MN639038	21	MN639063	22	MN639088	4	MN639113	27	MN639138	7	MN639163	3	MN639188
G2	Pop2		338	VGII	2009	M	Skin	76	TM/Corrego Danta/Araxa/Minas Gerais	Cure	Apparently immunocompetent	0.7	0.4	1	1	1.17	0.56	0.03	0.25	0.03	0.06	0.125	0.03	0.25	0.03	0.03	0.5	4	MN639039	6	MN639064	26	MN639089	4	MN639114	2	MN639139	14	MN639164	2	MN639189
G3	Pop3		339	VGII	2014	NA	CSF	NA	TM/NA/Uberaba/Minas Gerais	NA	NA	0.66	0.6	1	1	1.14	0.56	0.125	0.25	0.125	0.25	8	0.12	0.12	0.06	0.12	2	4	MN639040	6	MN639065	28	MN639090	28	MN639115	1	MN639140	8	MN639165	2	MN639190
G4	Pop1		340	VGII	2012	NA	BAL	NA	TM/Uberlandia/Minas Gerais	NA	NA	1	0.29	1	0.77	1.64	0.44	0.125	0.25	0.06	0.12	4	0.12	0.25	0.06	0.12	2	8	MN639041	21	MN639066	22	MN639091	4	MN639116	2	MN639141	58	MN639166	2	MN639191
G5	Pop2		341	VGII	2007	NA	CSF	NA	TM/Uberlandia/Minas Gerais	NA	NA	1	0.29	1	0.8	1.15	0.67	0.03	0.03	0.03	0.03	8	0.03	0.03	0.03	0.03	0.5	5	MN639042	6	MN639067	82	MN639092	4	MN639117	2	MN639142	87	MN639167	2	MN639192
G6	Pop2		342	VGII	2008	NA	BAL	NA	TM/Uberlandia/Minas Gerais	NA	NA	0.66	0.5	1	1	1.11	0.53	0.06	0.25	0.125	0.25	16	0.03	0.25	0.03	0.12	8	8	MN639043	1	MN639068	22	MN639093	4	MN639118	2	MN639143	54	MN639168	3	MN639193
G7	Pop3		343	VGII	2008	NA	CSF	NA	TM/Uberlandia/Minas Gerais	NA	NA	1	0.21	1	0.8	1.15	0.69	0.125	0.25	0.03	0.06	1	0.03	0.12	0.03	0.03	4	1	MN639044	21	MN639069	4	MN639094	4	MN639119	1	MN639144	14	MN639169	7	MN639194
G8	Pop2		344	VGII	2012	M	Skin	67	TM/São Roque de Minas/ Sacramento/Minas Gerais	Cure	Apparently immunocompetent	1	0.18	1	0.8	1.42	0.6	0.06	0.25	0.06	0.12	4	0.12	0.25	0.03	0.12	2	4	MN639045	21	MN639070	96	MN639095	4	MN639120	2	MN639145	14	MN639170	2	MN639195
G9	Pop1		345	VGII	2012	M	Skin	67	TM/São Roque de Minas/ Sacramento/Minas Gerais	Cure	Apparently immunocompetent	1	0.21	1	0.77	1.56	0.52	0.06	0.25	0.03	0.03	8	0.12	0.25	0.06	0.12	4	4	MN639046	6	MN639071	96	MN639096	4	MN639121	2	MN639146	58	MN639171	2	MN639196
G10	Pop1		346	VGII	2008	NA	FPB	NA	TM/NA/Uberlandia/Minas Gerais	NA	NA	0.8	0.24	1	0.75	1.34	0.59	0.06	0.125	0.03	0.12	8	0.03	0.12	0.03	0.12	2	26	MN639047	6	MN639072	4	MN639097	28	MN639122	2	MN639147	58	MN639172	2	MN639197
G11	Pop3		347	VGII	2001	M	CSF	58	TM/NA/Uberaba/Minas Gerais	Death	Apparently immunocompetent	0.62	0.3	1	1	0.95	0.54	0.125	0.125	0.06	0.12	4	0.06	0.25	0.03	0.06	4	4	MN639048	21	MN639073	50	MN639098	29	MN639123	1	MN639148	27	MN639173	2	MN639198
G12	Pop2		348	VGII	2006	M	CSF	47	TM/Uberaba/ Uberaba/Minas Gerais	Cure	Apparently immunocompetent	1	0.3	1	1	1.13	0.43	0.03	0.25	0.03	0.06	2	0.03	1	0.03	0.06	0.5	4	MN639049	6	MN639074	4	MN639099	4	MN639124	2	MN639149	16	MN639174	2	MN639199
G13	Pop2		349	VGII	2007	M	CSF	46	TM/São Romão/ Uberaba/Minas Gerais	Cure	Lymphopenia of unknown cause	0.6	0.31	1	1	1.18	0.63	0.03	0.125	0.03	0.06	2	0.03	0.25	0.03	0.03	0.25	26	MN639050	6	MN639075	4	MN639100	16	MN639125	2	MN639150	14	MN639175	2	MN639200
G14	Pop4	L27/01	350	VGII	NA	NA	Clinical	NA	NA/BH/Minas Gerais	NA	NA	0.41	0.3	1	0.3	1.42	0.54	0.125	0.25	0.03	0.12	2	0.03	0.06	0.03	0.12	1	5	MN639051	11	MN639076	25	MN639101	4	MN639126	16	MN639151	16	MN639176	6	MN639201
G15	Pop4	L135/03	351	VGII	NA	NA	Clinical	NA	NA/BH/Minas Gerais	NA	NA	0.38	0.23	1	0.8	1.63	0.75	0.06	0.25	0.03	0.06	1	0.03	0.03	0.03	0.03	2	44	MN639052	16	MN639077	59	MN639102	4	MN639127	13	MN639152	14	MN639177	14	MN639202
G16	Pop2	547/OTTI	352	VGII	NA	NA	Environmental	NA	NA/BH/Minas Gerais	NA	NA	0.66	0.58	1	1	1.09	0.64	0.125	0.5	0.06	0.12	1	0.03	0.25	0.03	0.06	0.25	2	MN639053	16	MN639078	56	MN639103	4	MN639128	26	MN639153	5	MN639178	2	MN639203
G17	Pop2	L24/01	353	VGII	NA	NA	Clinical	NA	NA/BH/Minas Gerais	NA	NA	0.5	0.3	1	1	1.14	0.44	0.125	0.25	0.06	0.06	0.5	0.03	0.25	0.03	0.06	0.12	2	MN639054	6	MN639079	56	MN639104	4	MN639129	18	MN639154	14	MN639179	2	MN639204
G18	Pop3	L28/02	354	VGII	NA	NA	Clinical	NA	NA/BH/Minas Gerais	NA	NA	0.5	0.46	1	1	1.12	0.73	0.125	0.125	0.06	0.12	8	0.03	0.06	0.03	0.12	2	2	MN639055	6	MN639080	93	MN639105	4	MN639130	1	MN639155	14	MN639180	2	MN639205
G19	Pop4	196L/03	355	VGII	NA	NA	Clinical	NA	NA/BH/Minas Gerais	NA	NA	0.3	0.4	1	0.75	1.54	0.37	0.03	0.25	0.03	0.06	0.5	0.03	0.03	0.03	0.12	1	3	MN639056	5	MN639081	57	MN639106	4	MN639131	18	MN639156	58	MN639181	2	MN639206
G21	Pop4	20CN13	357	VGII	NA	NA	Clinical	NA	NA/São Paulo/São Paulo	NA	NA	0.5	0.3	1	0.8	1.29	0.7	0.06	0.25	0.06	0.12	2	0.03	0.03	0.03	0.03	0.5	16	MN639057	6	MN639082	3	MN639107	5	MN639132	5	MN639157	45	MN639182	12	MN639207
G22	Pop2	41CN13	358	VGII	NA	NA	Clinical	NA	NA/São Paulo/São Paulo	NA	NA	0.41	0.3	1	1	1.09	0.67	0.125	0.25	0.06	0.12	8	0.03	0.25	0.03	0.06	2	4	MN639059	1	MN639084	4	MN639109	4	MN639134	18	MN639159	14	MN639184	7	MN639209
G23	Pop2	13CN	359	VGII	NA	NA	Clinical	NA	NA/São Paulo/São Paulo	NA	NA	0.6	0.3	1	1	0.9	0.6	0.125	0.25	0.06	0.12	2	0.03	0.12	0.03	0.12	2	8	MN639060	6	MN639085	80	MN639110	16	MN639135	18	MN639160	27	MN639185	7	MN639210
G24	Pop2	10CN12	360	VGII	NA	NA	Clinical	NA	NA/São Paulo/São Paulo	NA	NA	1	0.65	1	1	1.15	0.77	0.125	0.25	0.125	0.25	16	0.12	1	0.125	0.12	16	5	MN639061	6	MN639086	16	MN639111	4	MN639136	18	MN639161	88	MN639186	6	MN639211
G25	Pop3	8CN13	361	VGII	NA	NA	Clinical	NA	NA/São Paulo/São Paulo	NA	NA	1	0.58	1	1	1.2	0.72	0.125	0.125	0.03	0.12	16	0.12	0.25	0.03	0.12	16	4	MN639062	6	MN639087	53	MN639112	56	MN639137	1	MN639162	23	MN639187	47	MN639212
S1 Table. Molecular and phenotypical data of 24 Cryptoccus deuterogattii isolates evaluated in present study.
Legend: BAL - bronchoalveolar lavage. CSF - cerebrospinal fluid. FPB - fragments of pleura biopsy. TM - Triângulo Mineiro region. BH - City of Belo Horizonte. E - EUCAST. C - CLSI. NA - not availble.
